# Supplementary material for: An Assessment of the Role of DNA Adenine Methyltransferase on Gene Expression Regulation in E coli
Source: PLoS One. 2007 Mar 7;2(3):e273. doi: 10.1371/journal.pone.0000273 (PMC1804101; doi:10.1371/journal.pone.0000273)
Supplement: Table S1 — Genes differentially expressed in delta-dam mutant in comparison to wt. This is a reanalysis of data published by Robbins-Manke et al. (0.01 MB TXT) [file pone.0000273.s001.txt]

#Legend: Genes differntially expressed in delta-dam mutant in comparison to wt. A conservative p-value cut-off of 0.01 without multiple correction was used as no gene gave a significant p-value following FDR correction. This would mean that changes are so subtle that the loss of sensitivity that is a consequence of multiple correction leads one to not see them.
#Column1 - Blattner number
#Column2 - log2 expression change
#Colums3 - p-value; no FDR correction
b2242 0.914819747827735 0.000167350467586002
b2699 2.55706895107756 0.000239799562975817
b4258 0.945928868408482 0.000319622648631945
b2388 0.968848183218286 0.000442273838690414
b1944 1.58015136897068 0.000590341243795991
b3836 1.08133348079512 0.000892432032743951
b1094 1.63706920839964 0.00116348913705814
b2243 1.31449260245317 0.00121849080910381
b4240 2.69852557791854 0.00134515684285197
b2431 1.82666468542772 0.00138766010231332
b0911 1.85385006789216 0.00202076554578716
b3298 2.52540493812581 0.00212407414689571
b0407 1.50998075234192 0.00214216594506984
b2616 0.944627153038232 0.00233749003355554
b1848 1.70008595239528 0.00242016867665338
b2314 0.78518509742803 0.00248985478686916
b3610 0.955390752572069 0.00267221708005549
b1247 0.905025400868078 0.00274628734026358
b2705 1.64106085880799 0.00281359961346627
b3736 1.68726484154835 0.00311845462174797
b1939 1.36521900047730 0.00337570909783146
b3296 2.64966400891525 0.00360356170722654
b3295 2.8658180769398 0.0038418497285063
b0814 2.56915622225539 0.00388535263970538
b0958 1.31394499552533 0.00397231156557432
b4035 2.66965018413533 0.00411676516975145
b1641 2.32080545034681 0.00416174086253293
b3571 0.75737087699143 0.00434230019690074
b3256 1.48670757747526 0.00439082008469444
b3300 1.88301671758536 0.00450534100588735
b1088 1.85481106811439 0.00451410317002292
b4034 2.92561271059544 0.00453600106269080
b0440 2.43261790542666 0.00464826949713167
b0758 1.76601270290698 0.00493435390418561
b2617 1.49439272360663 0.00497844935813195
b1237 1.62300928670053 0.00500506890059668
b3321 3.11432586193633 0.00510691686264315
b3838 0.927259398597813 0.0051120884624996
b0406 1.06993652543571 0.00531842428336747
b2323 1.73698203552696 0.00535024392056805
b3735 1.39252447618758 0.00539859091222598
b3157 1.11094777781055 0.00549453928288812
b0929 2.43452232488192 0.00553445841356233
b3260 0.726055240609596 0.00563711149863357
b4032 1.03445363589403 0.00566231182582836
b3303 3.14178649609908 0.00582086770205245
b0169 2.49859783488941 0.00595515235259080
b4036 3.25535336500191 0.00606607819871814
b3304 2.73388198474475 0.00625373720661119
b3297 3.08268326047036 0.00629269963488747
b1717 2.54417901886798 0.0064757485765045
b3342 2.70381361062537 0.00655629607600145
b3831 1.29859657268148 0.00669081281837768
b3734 1.67527581009679 0.00672778969444761
b3032 0.757937822000536 0.00673471927370094
b2609 3.00331377185717 0.0067397349907646
b4200 2.762839926949 0.00686706249881662
b0237 0.714310625013439 0.00708399273898138
b0680 1.27667996471455 0.00721942085221007
b1089 1.94755242388465 0.00733340381163284
b3916 1.53839655426456 0.00737340589201434
b1093 1.54333722276003 0.00740922400392259
b1246 1.14701755922890 0.00745489893027562
b3319 2.84860246712771 0.00745493611691438
b3320 2.82126338674208 0.00745567048845326
b3308 3.13186610737462 0.00759019613758043
b4033 1.21775911892158 0.00769173487645104
b3312 2.15890725978031 0.00769887942589184
b4043 1.80350248941496 0.00781491360993133
b3737 1.78927623772353 0.00793484008934323
b3640 0.783379559173751 0.00815933661119831
b3607 0.701203472648959 0.00820780041965102
b3315 3.06081645509347 0.00832809098066967
b4037 1.17001109271618 0.0083407036042972
b3310 2.15420134910122 0.0083722191933202
b3341 3.04679864291871 0.00849882654378792
b3301 2.89237044398413 0.00856321224396629
b3302 3.21219520050736 0.00856704829696013
b1074 1.87677439383488 0.00867877901446394
b3309 2.18301922613681 0.00874971830185237
b1719 1.48551010303316 0.00887628868800933
b3649 1.33137036304109 0.00904606051279578
b3299 1.55061546843582 0.00924951115371972
b3313 2.57197730121797 0.00928924332390658
b2619 0.906424791069281 0.00939792627119858
b3752 0.920342316896895 0.00961040163448069
b4201 2.52032536591291 0.00963451607396477
b3340 2.15015484364957 0.00997747991993544
b1559 -0.706099381299903 0.00131607943723906
b3286 -1.23186865558564 0.00211225746451618
b3352 -0.826370623149098 0.00221529995531422
b2126 -0.764033380350754 0.00255425513724318
b0613 -0.780244631884419 0.00279093302081551
b0201 -1.98437290927379 0.00288884059684906
b1669 -0.715392897666667 0.00308711681481854
b3758 -1.90731276371934 0.00334318441928895
b2306 -0.902675092048856 0.00345682811014453
b3351 -0.763427211273825 0.00376202710861988
b2233 -0.891628961221175 0.00379594244842177
b2049 -0.757014838128187 0.00380208373489344
b0695 -0.794631280061394 0.00450445376583513
b3638 -0.700872485913807 0.00560680225991909
b3275 -2.05380275569059 0.00578260665978212
b2048 -0.803296795238775 0.00604708874564835
b0273 -0.708087535555738 0.00644363504565759
b2015 -0.763145848033741 0.00757639284552935
b0817 -0.769507560167725 0.00856424269456376
b4278 -0.88360388918364 0.00965013450301988
b4127 -0.874953177008628 0.00986943576247
