# Supplementary material for: An Assessment of the Role of DNA Adenine Methyltransferase on Gene Expression Regulation in E coli
Source: PLoS One. 2007 Mar 7;2(3):e273. doi: 10.1371/journal.pone.0000273 (PMC1804101; doi:10.1371/journal.pone.0000273)
Supplement: Table S2 — Experimentally verified transcription units containing the genes that are differentially expressed in a dam mutant. Sequences shown are sigma factor binding sites (0.00 MB TXT) [file pone.0000273.s002.txt]

#Legend: Experimentally verified transcription units containing the genes that are differentially expressed in a dam mutant. The sequences are Sigma binding promoter sites
#Column1: Transcription unit
#Column2: Sigma binding promoter
accB:accC	tgaaggttatttacatgttagctgttgattatcttccctgataagaccagtatttagctgCcaattgctacgaaatcgtta
alaU:ileU:rrfD:rrfF:rrlD:rrnD:thrV	gaaaaaaatcctgaaattcagggttgactctgaaagaggaaagcgtaatatacgccacctCgcgacagtgagctgaaagcc
alaV:ileV:rrfH:rrlH:rrnH	gagaaaaatcctgaaattcagggttgactctgaaagaggaaagcgtaatatacgccacctCgcgacagtgagctgaaagcc
argF	gtaagaaagaattgtgaaatggggttgcaaatgaataattacacatataaagtgaattttAattcaataagtggcgttcgc
argT:hisJ:hisM:hisP:hisQ	catatttaacgttgaatgttactgttgtcgtcaagatggcataagacctgcatgaaagagCctgcaaacacacaacacaat
atpA:atpB:atpC:atpD:atpE:atpF:atpG:atpH:atpI	ttattcaccttttggctacttattgtttgaaatcacgggggcgcaccgtataatttgaccGctttttgatgcttgactcta
cmk:rpsA	aaactggtttttgcacacaacgttaacgatttgtggcgtcggcgcgtataatgcgcgcggTtatgttaacggtacgcctgt
dinF:lexA	ctctggtttattgtgcagtttatggttccaaaatcgccttttgctgtatatactcacagcAtaactgtatatacacccagg
dusB:fis	ctcagaggattggtcaaagtttggcctttcatctcgtgcaaaaaatgcgtaatatacgccGccttgcagtcacagtatggt
dut:slmA	tgtttcccagccaactcaaggatttaacagcgacaacaacgcattacaccttttctggcaGgacggagataaagtcttacc
flgB:flgC:flgD:flgE:flgF:flgG:flgH:flgI:flgJ	gacccattttgcgtttattccgccgataacgcgcgcgtaaaggcatttaagctgatggcaGaattttgatacctgcggagg
fliF:fliG:fliH:fliI:fliJ:fliK	acaaaaaaacgggtttattggcggatagaaaaaaacgaaagcacaaataatgggagcgtcAatttttcgagtttgctgacc
fliL:fliM:fliN:fliO:fliP:fliQ:fliR	gcgtcttttccccgctttgttgcgctcaagacgcaggataattagccgataagcagtagcGacacaggaagaccgcaacac
fusA:rpsG:rpsL:tufA	gataaatccatggctctgcgcctggcgaacgaactttctgatgctgcagaaaacaaaggtActgcagttaagaaacgtgaa
fusA:tufA	gataaatccatggctctgcgcctggcgaacgaactttctgatgctgcagaaaacaaaggtActgcagttaagaaacgtgaa
galE:galK:galM:galT	taaacgattccactaatttattccatgtcacacttttcgcatctttgttatgctatggttAtttcataccataagcctaat
glpA:glpB:glpC	aatgttcaaaatgacgcatgaaatcacgtttcactttcgaattatgagcgaatatgcgcgAaatcaaacaattcatgtttt
gltU:rrfC:rrlC:rrnC	ggcagagaaagcaaaaataaatgcttgactctgtagcgggaaagcgtattatgcacacccCgcgccgctgagaaaaagcaa
hns	tttgaattccttacattcctggctattgcacaactgaatttaaggctctattattacctcAacaaaccaccccaatataag
hupB	cagggctggcaggctaattcgggcttgccagcctttttttgtctcgctaagttagatggcGgatcgggcttgcccttatta	*
infC:rplT:rpmI:thrS	gcgggcattcgtgttaaagcagacttgagaaatgagaagattggctttaaaatccgcgagCacactttgcgtcgcgtccca
lamB:malK:malM	ccataaaaaagccagggggtggaggatttaagccatctcctgatgacgcatagtcagcccAtcatgaatgttgctgtcgat
malE:malF:malG	cggtggggcgtaggggcaaggaggatggaaagaggttgccgtataaagaaactagagtccGtttaggtgttttcacgagca
malS	cctgtggacttaccgctcagggatgagttttgtttggcttatcgctggcaaactgtctgaAatcgcagcaataaggactca
mutM:radC:rpmB:rpmG	taacaaaaaacctcgctccggcggggttttttgttatctgcttgcccccatattgactgcAtctgttcattcctggagatg
ompF	ctttatctttgtagcactttcacggtagcgaaacgttagtttgaatggaaagatgcctgcAgacacataaagacaccaaac
oppA:oppB:oppC:oppD:oppF	tttcgccacatcataatcctgggcttgctgaagaataattgaaatgatattattaattccActgcctttggtagaggaaag
pfkA	accgccatttggcctgacctgaatcaattcagcaggaagtgattgttatactatttgcacAttcgttggatcacttcgatg	*
rbsA:rbsB:rbsC:rbsD:rbsK:rbsR	atcacatttccgtaacgtcacgatggttttcccaactcagtcaggattaaactgtgggtcAgcgaaacgtttcgctgatgg
recA	ttgtggcaacaatttctacaaaacacttgatactgtatgagcatacagtataattgcttcAacagaacatattgactatcc
recA:recX	ttgtggcaacaatttctacaaaacacttgatactgtatgagcatacagtataattgcttcAacagaacatattgactatcc
recN	aattattctaattttacgccagcctctttactgtatataaaaccagtttatactgtacacAataacagtaatggtttttca
rplB:rplC:rplD:rplP:rplV:rplW:rpmC:rpsC:rpsJ:rpsQ:rpsS	aggctgtttactttactagcaatacgcttgcgttcggtggttaagtatgtataatgcgcgGgcttgtcgtagttgacagca
rplQ:rpoA:rpsD:rpsK:rpsM	aaggctgattttttcgcatatttttcttgcaaagttgggttgagctggctagattagccaGccaatcttttgtatgtctgt
smpA	ggcgaatgcgaaagaactgcttgcagcgtaaacttttttcctgcttcacggtcagagtaaAcagcaaaacgccgtaagacc
sulA	cgaggctctttccgaaaatagggttgatctttgttgtcactggatgtactgtacatccatAcagtaactcacaggggctgg	*
treB:treC	tcgctgcgtttcgggaacgttcccgtttttaaatttttccgcgcaatatattctgcagccAaccaaaaatgtcatctgcca
yfeX:yfeY	gcttgtttttatgaagtaaaagaataacggcactttttggtgaatttgcactccaagcaaCgttattgaataaccaaagga
