# Supplementary material for: An Assessment of the Role of DNA Adenine Methyltransferase on Gene Expression Regulation in E coli
Source: PLoS One. 2007 Mar 7;2(3):e273. doi: 10.1371/journal.pone.0000273 (PMC1804101; doi:10.1371/journal.pone.0000273)
Supplement: Table S3 — Experimentally verified transcription units containing the genes that are differentially expressed in a dam mutant. Sequences shown are transcription factor binding sites (0.00 MB TXT) [file pone.0000273.s003.txt]

#Legend: Experimentally verified transcription units containing the genes that are differentially expressed in a dam mutant. The sequences are TF binding sites
#Column1: Transcription unit
#Column2: TFBS
argF	ggggttgcaaATGAATAATTACACATataaagtgaa
dinF:lexA	ctcacagcatAACTGTATATACACCCAGGGggcggaatga
dusB:fis	tttctaatatGATGATTTTTATGagtaattatc
fabB	tctattaaatGGCTGATCGGACTTGTTcggcgtacaa	*
fliL:fliM:fliN:fliO:fliP:fliQ:fliR	gatattttcgCCTAACGTCAGAGGTAGCACCGTAATCCGCGTCTTTTCCCCGCTTTGTtgcgctcaag
galE:galK:galM:galT	aaacgattccACTAATTTATTCCATgtcacacttt
glk	ctgcaattggTGCTGAAACGATAAAGTAattgtgtgac
glpA:glpB:glpC	tactatggctAAATGGTAAAAAACGAACTTcagagggata
hns	atttgccatcAGGGGTTGCCTCAGAttctcagtat
hupB	caggttgtgaCTGCAAAATAGTGACCTCGCGcaaaatgcac
lamB:malK:malM	aaaaagccagGGGGTGGAGGatttaagcca
malE:malF:malG	tggcttaaatCCTCCACCCCctggcttttt
malS	caaatctgaaACTATGTCACGTGTTAAcgattcagat
ompF	gttacggaatATTACATTGCAACATTTACGcgcaaaaact
oppA:oppB:oppC:oppD:oppF	ttcaaatgaaACGGAGCTGCCAtgctccgttt
pfkA	atttggcctgACCTGAATCAATTCAGCAggaagtgatt
rbsA:rbsB:rbsC:rbsD:rbsK:rbsR	taaactgtggGTCAGCGAAACGTTTCGCTGatggagaaaa
recA	aaacacttgaTACTGTATGAGCATACAGTAtaattgcttc
recA:recX	aaacacttgaTACTGTATGAGCATACAGTAtaattgcttc
recN	aaccagtttaTACTGTACACAATAACAGTAatggtttttc
slyB	atgaatgtttTGTTTATAATTGGTTGAtcctactttc	*
smpA	agagtaaacaGCAAAACGCCGTAAGaccggaaagc
sulA	ctggatgtacTGTACATCCATACAGTAACTcacaggggct
treB:treC	cctgtcctgaTCGTTTCCTGAACGAtaaattgtga	*
udp	atcacttttgGTGGGTAAATTTATGCAACGCATTTGCGTCATGGTGATGAgtatcacgaa
