# Supplementary material for: An Assessment of the Role of DNA Adenine Methyltransferase on Gene Expression Regulation in E coli
Source: PLoS One. 2007 Mar 7;2(3):e273. doi: 10.1371/journal.pone.0000273 (PMC1804101; doi:10.1371/journal.pone.0000273)
Supplement: Table S4A — Tetranucleotides enriched in TFBS against coding regions as seen from F-test FDR (0.00 MB TXT) [file pone.0000273.s004.txt]

#Tetranucleotides enriched in TFBS against coding regions as seen from F-test FDR
TTTT	3.07662474603633e-187
AATT	1.85111517260367e-182
TAAT	9.10605467653551e-164
ATAA	1.18559200230803e-157
ATTT	1.35214788595640e-145
TAAA	2.70045884341382e-120
AAAT	1.97309544308406e-113
TTAA	5.50299950441425e-108
TTTA	2.10406658270307e-93
AATA	1.34542563666857e-91
TATA	9.5744508793001e-75
TTAT	1.07727952173770e-62
CATA	1.12925958808280e-60
ATTA	4.23880181273963e-54
TATT	4.43095915536561e-51
AAAA	1.89091637955986e-50
TTGT	2.20703238151701e-45
TTCA	2.47692897029323e-42
TGTA	7.85922440581915e-41
ACAT	2.78234832404935e-40
ATAT	1.79855643850069e-38
ATGT	4.49272641642003e-38
CATT	5.14662603308456e-38
ATAG	6.13255434270894e-36
TCAT	4.17817061752584e-35
CACA	5.41580903589732e-35
TTTC	5.65209430996233e-34
TAAG	1.48124216281682e-31
TAAC	4.041055936556e-31
CAAT	4.86583183790913e-31
TTTG	8.91706027123535e-31
GTTA	8.40705233127692e-30
TGTG	1.25344919579302e-27
ACAA	3.24075277774872e-27
AATG	8.27447985568799e-26
TCAC	9.16735234929553e-25
AATC	5.4715740414665e-24
GTAA	1.30319989393395e-23
CTTT	2.54939937964403e-23
ATTG	3.16917003255893e-23
CTAA	1.18720950614018e-22
ACTT	5.96827794310415e-22
TAGA	2.46732874211274e-21
TGTT	9.39186028057125e-19
AACA	2.3963792472103e-18
TCTT	2.79115772696180e-18
ATTC	5.58853081163473e-18
TCAA	1.73271576094136e-17
ATCA	3.17519227563826e-17
TTAG	5.18314095780017e-17
TAGT	6.00179246218289e-17
TTGA	1.23501661816142e-15
CAAA	1.97002217390792e-15
GAAT	1.38567259422818e-14
TAGG	5.0840968365463e-14
TACA	1.51887028323537e-12
AGTT	3.87240820644704e-12
TTAC	5.32707895633283e-12
ACTA	6.11214398909458e-12
CTTA	1.02304927172543e-11
GTTT	1.13199528444386e-11
AAGT	3.41651446935396e-10
ATCT	3.84727336058384e-08
CTAG	8.01552282626301e-08
AAAC	3.84382931418258e-07
GATT	1.20920907257944e-06
TGAT	1.66626777396703e-06
GATA	4.50011600180453e-06
TCTA	5.03149948330266e-05
CTAT	5.84042102647546e-05
CTCA	7.54357865841342e-05
TGCA	0.000108193085841225
TAGC	0.000108601131431074
CTTG	0.000176447797657291
AGAT	0.000176447797657291
ACAC	0.000297093588456228
CACT	0.00101319959397860
AGTA	0.00142200031434034
TCCT	0.00173179136127326
GTGA	0.00252799563378413
TATG	0.00352594754401208
TTCT	0.00393806517173065
CCCC	0.00496816780525059
TATC	0.00543233741885674
CCTA	0.0102694293869574
CCTT	0.0125654144767157
ATAC	0.0143206117798811
CTGT	0.014398023469808
TCCA	0.0232930487381960
GTAG	0.0238038835808231
GTGT	0.0395581683144939
