# Supplementary material for: An Assessment of the Role of DNA Adenine Methyltransferase on Gene Expression Regulation in E coli
Source: PLoS One. 2007 Mar 7;2(3):e273. doi: 10.1371/journal.pone.0000273 (PMC1804101; doi:10.1371/journal.pone.0000273)
Supplement: Table S4B — Tetranucleotides enriched in TFBS against coding regions as seen from propensity score (0.00 MB TXT) [file pone.0000273.s005.txt]

#Tetranucleotides enriched in TFBS against coding regions as seen from propensity score
ATTG	0.71858235088024
ATTC	0.737365649141681
TCAA	0.75157647486795
TACA	0.763036948291525
CTTA	0.770046430585023
AATG	0.818782468199676
AAAA	0.823907661263057
CTTT	0.830468727157431
TTTG	0.84636091818694
AATC	0.847068890812779
ACTA	0.853725177332742
TCTT	0.867680750544996
GTAA	0.883641561303365
TCAC	0.899979738158072
GTTA	0.905230507313518
ACAA	0.908937572369245
TTTC	0.939579611827248
CATT	0.943629603778295
CAAT	0.954562365413857
TGTG	0.961111490635816
ACTT	0.987969879627261
TAAC	0.996870070856579
ATAT	1.03188424985586
TATT	1.03798607554006
TTAG	1.05310135380756
TCAT	1.05693637726021
ATGT	1.07627418782528
ATTA	1.09634502911732
TTAT	1.10103472989103
TTCA	1.10461931693583
TTGT	1.17968694333104
CTAA	1.20326991003406
CACA	1.20841337771316
ACAT	1.21728626179853
TAGT	1.26887886413854
TAGG	1.35440867058042
TTTA	1.35707229551167
TAAG	1.3736261669726
TGTA	1.37615800605092
AAAT	1.39187257158323
TAGA	1.48664612565968
TTAA	1.48936120933806
AATA	1.53782731671765
ATTT	1.57650324976336
TAAA	1.57896762225491
ATAG	1.70373162974076
TTTT	1.70666504205154
CATA	1.73869430982492
CTAG	1.74740106019737
TATA	1.82524170539704
AATT	1.87049623703511
ATAA	1.88414504780958
TAAT	2.01303545187922
