# Supplementary material for: An Assessment of the Role of DNA Adenine Methyltransferase on Gene Expression Regulation in E coli
Source: PLoS One. 2007 Mar 7;2(3):e273. doi: 10.1371/journal.pone.0000273 (PMC1804101; doi:10.1371/journal.pone.0000273)
Supplement: Table S5 — Genes differentially expressed in two independent stationary phase vs. log phase contrasts (0.05 MB TXT) [file pone.0000273.s006.txt]

#Legend: Genes differentially expressed in two independent stationary phase vs. log phase contrasts
#Column1: Blattner ID
#Column2: log ratio:P-value for Tjaden et al.
#Column3: log ratio: P-value for the data from ASAP database, University of Wisconsin (CEL file ID: kaffy071702)
b4189	8.29177114673253:1.26454771580750e-51	4.29807094546133:8.7975121011738e-16
b1205	9.15932030770543:1.45734795478749e-51	7.85609867442844:2.57342168280543e-28
b1426	5.95075811573742:7.48348273238564e-42	4.39153044347714:3.73510515019259e-17
b3494	8.68777458640405:1.16395230184633e-38	7.20944304719701:1.59051743424468e-17
b2597	5.1371691042592:1.15969065074569e-34	1.97852498017878:8.032098385906e-05
b4188	7.69859644651473:3.56161456573481e-34	9.10167421751317:1.14648743047788e-22
b3049	6.92625680430316:7.3493789714245e-34	9.0784664486341:4.12788731901366e-25
b0643	5.41066905088206:7.3493789714245e-34	2.66672837947871:9.76308832893712e-07
b2476	-4.2210277373452:2.79625735583174e-33	-3.05055813698089:1.66020753160296e-11
b1002	5.10822338755115:6.31504594363631e-33	2.58586028144225:1.14522207476854e-06
b3022	5.14114745624592:6.19915128762589e-32	7.43236045249221:5.10075589995299e-26
b4227	6.19655932785691:1.20895193908285e-31	3.81747191530273:2.05130257525749e-08
b0918	-5.02384665751176:2.75307670951815e-31	-4.16682735656429:1.10331327449431e-12
b1376	4.49451100213718:3.5101918188214e-31	2.56878903701568:2.43987158113555e-07
b3024	7.16866356061522:4.80754269238279e-31	5.78072386833006:4.88828607453479e-12
b1805	5.80557866226211:6.07679756557301e-31	7.1392468582274:8.75327620325838e-21
b0146	3.96600312396837:8.99288154254439e-31	3.24816803550457:3.91926915728946e-12
b4217	6.59987646324898:5.43098240215932e-30	7.10908242642992:6.14791439060933e-17
b1739	6.0662138608888:2.56467979675815e-29	7.59690968627627:7.52191085453522e-20
b3001	5.33336505768302:1.10623206706999e-27	2.34850982556349:0.000434780022405535
b0199	-4.92075209718931:1.29716820163201e-27	-3.40335073218095:4.2058525693979e-08
b0880	4.31910250322233:2.69026446696458e-27	3.68452449924091:7.93766776014445e-11
b1953	8.11644739490798:1.50941473081802e-26	9.59478867446554:2.71848826512925e-16
b2313	-6.88892917955018:2.01480535020852e-25	-3.67403196207131:7.72591886380247e-05
b0224	-5.71525489286926:3.24056279256251e-25	-4.12312243084679:1.41386510651403e-07
b1646	3.3337520452907:4.49493815005137e-25	3.02445021765634:1.58108452735083e-10
b2080	5.6157596386464:4.51063616888463e-25	2.83864047831712:0.000232496842485170
b2952	-4.08743914049622:4.85691431936011e-25	-1.86194784589368:0.00101255039238202
b3448	5.59055821858319:6.83704054338805e-25	5.87350911322819:8.03520378437113e-13
b1060	6.12930718914099:1.18087925248927e-24	6.79777088238161:1.27132535222223e-13
b1208	-3.11695699752613:1.21192567918771e-24	-1.62033885742915:0.000193066045092347
b0469	-4.24312535102427:2.47970868070908e-24	-2.43233154892706:4.52738199372843e-05
b0435	5.39458863150361:4.49052995257108e-24	4.27170890434649:3.64596649559335e-08
b2009	3.25855799846337:1.02793371373143e-23	2.67305252386175:2.03939543268701e-08
b0907	-6.8602929871304:1.20969959820678e-23	-3.46438605047958:0.000523283924304609
b0966	3.04731202945317:1.56857582174097e-23	2.98666763259584:8.46453280119028e-11
b1126	-2.85141219224881:1.56857582174097e-23	-1.29586359652900:0.00211785287642616
b0415	-3.84606687192573:1.64548695531165e-23	-1.73839473894778:0.00229178522656109
b2329	-3.29569534865680:3.33147820531404e-23	-2.00297933791752:3.55324709435134e-05
b2584	4.4715240517779:3.60480278715948e-23	2.32815021550654:0.000444659580524947
b2672	3.92819316065553:4.10601885727867e-23	3.89668282888583:9.97911510149327e-11
b1004	5.5802462240441:6.2486308062569e-23	3.10361220516548:0.000190579496460396
b4013	-5.62863575974548:2.66847406077403e-22	-5.22023638033009:2.71178323630895e-09
b1939	-3.32440909185366:3.34486399103424e-22	-1.51134640287692:0.00378707070441777
b1678	5.54403757214042:4.62760021941055e-22	3.37487888119564:7.49488357433704e-05
b1020	3.78862017263896:6.43757780950379e-22	1.90776712240729:0.00131542765052034
b0384	5.39423729826473:1.05756087235073e-21	4.73068107656457:2.86397274076469e-08
b1283	7.19246103112149:1.11588096381834e-21	5.94422485549099:1.49087297345498e-07
b2659	5.5493039379834:1.60210542325879e-21	7.78092704070867:7.94974644978973e-16
b2833	4.52026922922401:1.86644689726256e-21	5.25982780929105:2.96854901360704e-12
b2508	-7.43854686756445:2.22415013977589e-21	-5.94761748629292:4.82034460843852e-07
b2939	-4.98500285187621:2.55191154601854e-21	-1.74306718404517:0.0462692605491144
b3187	-3.63309490081325:3.23959538968933e-21	-1.62416195656592:0.0067391124239494
b3255	-4.75921470552122:3.52968222401697e-21	-1.80182357046195:0.0280606283917411
b3555	5.2699951883362:4.57780477078817e-21	4.49342523544146:1.30762778713202e-07
b3361	5.24702066105976:5.368473362164e-21	2.82101410108614:0.000935317516301251
b2316	-2.6077431382665:6.04141867293464e-21	-1.62203019709242:0.000113252035564120
b0754	-4.02776803970106:9.26496152733415e-21	-2.98805089004895:4.7825101114135e-06
b4401	2.62914227002449:1.08231957502158e-20	1.40083643351401:0.00122473921840256
b2665	4.90213272651291:1.18811540425494e-20	3.47279094582923:1.36830805898123e-05
b3999	-3.45819521393264:1.59416246289842e-20	-1.90485110533878:0.000878716400962705
b0791	4.5085811567389:1.69464605563085e-20	6.31302354716425:6.31893001540861e-15
b0329	4.88238591071251:2.00770819618092e-20	2.64296427872718:0.00115552011673491
b1783	6.23096762037231:5.89908636103505e-20	3.47626295450008:0.0010159715616429
b3871	-5.6605432937257:6.1978159231167e-20	-2.30902017889792:0.0236498899491116
b1638	-2.83445894079589:7.39328184678674e-20	-2.30065067375474:1.55094169418831e-06
b2573	2.35225978352567:8.70160825405933e-20	0.940307193868302:0.0288998338650823
b2477	-2.76587256905807:2.15527147489773e-19	-1.08221346885343:0.0377443775032469
b1983	-3.40296973763017:2.8833998659569e-19	-1.33599007359957:0.0382320701709293
b2942	-5.32126991061238:4.58437894000806e-19	-5.10067452642556:5.45716316999066e-08
b2449	3.01550582721239:6.88507432228154e-19	2.1121337230296:6.69938312900501e-05
b0953	2.33212365060317:6.89037964671729e-19	1.13985208408356:0.0074190939773545
b4006	-3.95133989165643:7.48419969779486e-19	-2.52432026175655:0.00030567595774954
b3294	-3.6444146573822:1.23037265734471e-18	-4.63345530479454:9.93325967688284e-12
b2877	4.84745348569731:1.66851423521976e-18	2.63845875027587:0.00289967316558156
b0931	-3.71594692070786:2.21403196676197e-18	-2.77555021863073:3.2060169048638e-05
b1840	-3.23221059379214:3.87104148723574e-18	-2.38126834325513:4.93297376723275e-05
b3229	-3.14575447062864:4.35399378719431e-18	-1.28013480137491:0.0423655831965726
b0121	-5.80135129734051:5.97435874615152e-18	-4.72820177291278:8.5412632799219e-06
b0119	3.17402626259095:6.42582717606281e-18	2.62499836052645:6.51168002603898e-06
b2025	-2.98655955085409:7.13208008371949e-18	-1.61199006922078:0.00429724252466136
b3923	4.34690108051785:7.90500999058316e-18	1.7833143061651:0.0434826679771848
b2948	-1.91531999415526:8.42471054592524e-18	-1.29629957461321:0.000258132972616088
b1005	6.68859370602152:8.47327149702316e-18	7.42946379149854:3.91435439870176e-09
b0120	-3.77583220015577:1.23679514377897e-17	-4.47496951809806:6.22096854984602e-10
b0738	-3.24745532421577:1.31348846142486e-17	-2.62168954215636:1.42395189338947e-05
b0143	-4.1794978647206:1.53443919408283e-17	-2.12550000910556:0.00905062965879247
b2953	-3.0427392804108:1.62204310461221e-17	-2.11019860741127:0.000218059643774803
b1810	3.41902545062779:3.12127650090859e-17	3.87850781754467:4.54010697870237e-09
b2239	3.10540262721952:3.15955252425566e-17	3.31261620678202:2.731555596671e-08
b0908	-3.14072567492438:3.46821377405913e-17	-1.95812710354276:0.00117007403458578
b1837	3.38649978483376:3.46821377405913e-17	3.58209625825716:3.64596649559335e-08
b2153	-5.30755688060583:3.70296860914069e-17	-3.9735209093199:8.05006044783246e-05
b1003	4.31645087038768:4.68739405592215e-17	4.49284048485146:6.68915481669329e-08
b1712	1.60717687421457:1.03267696255734e-16	4.33950440781822:6.68544926936085e-27
b3362	4.1068256951585:1.04781074644678e-16	3.87600767317555:1.20437464946174e-06
b3336	3.60208433266534:1.12695348083740e-16	5.29083430090742:1.14248568347962e-12
b0463	-2.72214460645047:1.26561683179964e-16	-1.28857055395888:0.0234810732140325
b2029	-2.90009031545732:1.2839258859495e-16	-2.58515327656382:4.72450829880919e-06
b1124	-2.87555195595396:1.45765352201192e-16	-1.99813636562242:0.000407668403427693
b2666	3.86028984061539:1.78243961247200e-16	3.46282384746926:4.75880307815057e-06
b1839	-1.88380869803681:2.01302211745819e-16	-1.41641836997905:0.000134292887999151
b1809	-4.11017317220529:2.81985868099052e-16	-2.11708933057614:0.0135686197862239
b2500	-2.53099073276276:2.98977912194423e-16	-1.23010719213742:0.0220817229975031
b2135	6.36575549530051:3.69543146882175e-16	6.64830550289245:1.91185987362062e-07
b2569	-2.96028701338269:3.83043114722854e-16	-2.18888687156735:0.000220119764326695
b0877	-2.85856699993664:4.88048228277469e-16	-1.81114897767689:0.00188636735064320
b3021	3.57460529482841:5.03313183455457e-16	5.93874396760312:2.48110014757164e-14
b1195	5.9616853638624:7.31172275320142e-16	6.59042364752629:6.17046958166786e-08
b4069	5.54814509318415:7.38441797128498e-16	7.18523083863798:5.27880303463129e-10
b3307	-3.53818362426416:9.2086215307721e-16	-2.72380364770030:0.000154789611634874
b0166	-3.7554608129428:9.4595191198251e-16	-3.15728109988959:3.51129062018334e-05
b2535	5.45845719557631:1.15155480037054e-15	5.72616036547651:3.2206624905298e-07
b2479	-2.52868860317985:1.25474490342601e-15	-2.13835598644842:3.5409866839273e-05
b3000	3.11010026243631:1.28770667210224e-15	3.06307758068716:1.56613828922399e-06
b2608	-3.15975057295317:1.54942159880894e-15	-3.55665597847908:5.96680353460874e-08
b2913	-4.48931465561616:1.55276408216554e-15	-4.83623270425198:1.91526919623243e-07
b3341	-2.21018852089593:1.60457615195767e-15	-2.30509547497234:4.49042469370681e-07
b1324	-3.09929741387117:1.73730585876346e-15	-3.22362311006481:5.00514072652278e-07
b4045	6.69377396155636:1.73730585876346e-15	4.77937456438550:0.000586196500404023
b3073	3.89896651585739:1.99000578671358e-15	3.22595979735762:6.16790525780143e-05
b4149	2.28240430638032:2.00565226832794e-15	1.49279873632675:0.0018680751029327
b3658	2.48509449466875:2.51283213482891e-15	1.12614529703258:0.0495247460298248
b3385	-3.70613354468438:4.06889617222391e-15	-2.96030989209236:0.000144007656992637
b3714	-3.80004148147508:4.10702979935182e-15	-2.08241597368681:0.0131198587177184
b4216	3.35710048593078:5.03648472747264e-15	2.39950711415065:0.000785685857434594
b1188	6.56510591512787:5.20342500724808e-15	5.8830438782108:2.14763173597189e-05
b3516	5.15542344022804:5.77760741395626e-15	3.90931577844863:0.000362633189292312
b3807	-1.40561714639138:5.87710845450166e-15	-0.658980235722694:0.0448046886722362
b3239	3.65365511853772:7.74010611271161e-15	2.6960598193426:0.000581174235063533
b0740	-3.09168260193623:8.70395327133404e-15	-2.08534255344953:0.00189208687770721
b3833	-4.1474278328279:9.79401872315297e-15	-2.54974014331829:0.00534503332778685
b3767	-4.91914990624237:1.1363947863601e-14	-8.84736567223754:1.49768755205613e-14
b1440	5.0989701328636:1.19783200574446e-14	2.46230036285603:0.0409616680422982
b2607	-2.17286383477151:1.29201146781137e-14	-3.11374014963719:1.3919522526749e-10
b2480	-4.12669039204244:1.47891501505286e-14	-2.03293526215352:0.0371296442825254
b2891	-4.74345330602415:1.63402053043921e-14	-2.39915432939880:0.0313667983015589
b2572	1.92569371496316:1.63402053043921e-14	2.1116377567076:4.61246896869874e-07
b2040	-2.55002833104894:2.02671957322286e-14	-2.08511677258061:0.000178057840089115
b3295	-2.87613424713940:2.18510256605922e-14	-3.46463703913927:4.62808664854488e-08
b0529	-3.07364103590278:2.31403566833871e-14	-1.80175807122673:0.0102681976043769
b0168	-2.26958562267823:3.13847180387668e-14	-1.60798381564163:0.00147463792984578
b1100	3.20256310323268:3.13931459925284e-14	4.45926692993499:7.64433188726322e-10
b3770	-2.23764751883119:3.14077812815283e-14	-3.93091954543071:1.1821434456434e-13
b2609	-4.76139737954209:3.16136651119689e-14	-3.84260690946293:0.000255202056917294
b1637	-1.78427168996368:3.55308292099911e-14	-1.05703255725653:0.0102085411188434
b3453	2.45643545901326:3.56060349954702e-14	1.87582289458632:0.000586724056030038
b4245	-8.2277657163114:3.70665370341655e-14	-5.12248900196403:0.00641503728868005
b1131	-2.90757557797843:4.20986150313155e-14	-1.99522742816713:0.00236617819288633
b3424	-3.64852688905056:4.48181094518858e-14	-2.41422799335288:0.00360523037347565
b3455	-3.47518489981257:4.58284952948267e-14	-2.59527456104486:0.00085863587426444
b4243	-5.30552588569021:4.70052728029349e-14	-3.84170830369824:0.00126988217960707
b3565	2.83829166373413:4.91601893221787e-14	5.53197305896943:1.72498705772208e-15
b4127	3.71567717008505:5.60444670260101e-14	4.47092258097683:8.59810908491551e-08
b0911	-1.28338996607283:5.97887081016083e-14	-0.637534765670987:0.0434826679771848
b2696	1.81068195348708:5.97887081016083e-14	4.09400576559333:1.12137404002928e-18
b4214	2.83015000537427:6.73505978737771e-14	1.60475858006871:0.0168896053245321
b3803	-1.93419020527424:6.78496001325162e-14	-2.16955821370565:5.91232758632694e-07
b0198	-3.76477344544655:1.0038559835632e-13	-5.0311934230551:6.66238571937851e-09
b4153	4.07914904267263:1.03913271178820e-13	2.67101528697179:0.00491034068187726
b0002	-4.1628497394571:1.09300241178966e-13	-5.75228509254746:2.50500391012928e-09
b1957	4.22172827221873:1.15508422596109e-13	3.3551397931385:0.000497512571058339
b0607	4.41683714805531:1.31820132860030e-13	3.04708395481778:0.00300796025704986
b1244	-4.66172523174386:1.45856363590927e-13	-3.04767754950093:0.00542512811571157
b2033	-4.42854030447599:1.71840636581931e-13	-3.47563088187731:0.000668767265865464
b4244	-6.49295552201478:1.74292223995291e-13	-5.50187199626154:0.000225506105271133
b3599	2.4429719553926:1.87832080980538e-13	2.79410895790111:6.710802105846e-07
b3342	-2.2798521550453:2.42512055446930e-13	-2.05430753463793:9.39410570161056e-05
b0669	3.47052921452060:2.48545985606084e-13	3.21746935039261:5.88125925023645e-05
b0968	2.21752111326765:2.52192093380818e-13	2.31352538940641:6.24020879826616e-06
b3097	1.99715265730763:2.79664247692212e-13	1.12634059847662:0.0231570984943959
b0578	-2.38498217894922:3.01642343471979e-13	-1.51992130259728:0.00835648571450787
b3012	3.40114624842275:4.04639953539357e-13	2.08025424830678:0.0128219759056927
b1603	-4.4411450525525:4.16103875506521e-13	-2.43555733792144:0.0305263919988865
b3212	-6.18421440644096:4.38534428317898e-13	-5.07567830276692:0.000498736185372371
b0171	-2.57433129887727:4.40619703278408e-13	-2.16505331606140:0.000354606880932071
b3166	-1.65801250200628:4.6268072763329e-13	-0.964091108945063:0.020119814443195
b3297	-2.78685311935074:4.67826673909289e-13	-3.45976852348236:1.47424964924829e-07
b0125	-3.24699646268677:4.8891315848435e-13	-1.94001055921829:0.0163366202942261
b3319	-6.14833946323555:5.19185764953262e-13	-6.27718491479033:1.39094622502251e-05
b2526	-1.36512219445491:5.25040990438589e-13	-0.704786332630043:0.0476269216348923
b2034	-3.85989479254379:6.41546714251117e-13	-2.65744714824289:0.00464238442086876
b1415	3.38170948397985:8.71358027246612e-13	3.81004597887154:2.28010777921954e-06
b3256	-4.59816688821543:9.42964532065586e-13	-2.82376407674971:0.014856108872487
b2551	-4.49390671950991:1.04506000864943e-12	-3.83336256024132:0.000394027718441233
b1127	2.10662346281135:1.44053134204292e-12	1.42434139060960:0.00683246466777556
b1836	4.29807365534455:1.46306405507279e-12	3.48496995735265:0.00087963497028449
b0836	7.95447308365138:1.46374411700001e-12	12.4676965930315:3.27491651257051e-10
b2037	-2.94063719801633:1.56075707220425e-12	-1.86297168058012:0.0126773098040897
b3738	-6.55083443932631:1.58992705625733e-12	-5.23399825616633:0.00109044673973680
b3189	-2.44465439787969:1.59767165548735e-12	-1.57191604139734:0.0112289644941387
b2408	2.45943705913838:1.62101502273592e-12	2.89677799083518:1.1836182908655e-06
b2326	-1.80107385953024:1.83718492107112e-12	-1.83283659437890:2.73756091368567e-05
b2638	3.53553634934859:1.88940101531945e-12	4.39660061619096:3.53007569828817e-07
b3737	-5.86942340635854:2.05487097148204e-12	-4.40617640488338:0.00251306706465262
b1863	-1.98673944490547:2.15715257169707e-12	-1.77723249051643:0.000255647894902158
b2104	-2.65220970154856:2.47046588329759e-12	-4.70329856868244:5.85840746662474e-12
b0226	2.56281110907292:3.57290685558888e-12	3.22281385471335:3.98972196160815e-07
b3296	-2.52281952882288:3.85563461052547e-12	-3.37654048330153:8.14856660064974e-08
b2478	-2.6509770632646:4.17536378174105e-12	-3.11849428244469:2.11479128220378e-06
b1431	3.38407551306153:4.48776496979289e-12	2.47553959640820:0.00415492466558224
b3320	-6.11514075727836:4.61148624298849e-12	-6.64225603639908:1.21586735799207e-05
b1123	-2.42374121314333:4.83067200780567e-12	-2.04460069434908:0.000784741279316066
b1092	-2.01163282797396:5.21601516022115e-12	-2.83557078281896:2.42661511602796e-08
b1897	3.63503936069937:6.23738788009805e-12	2.21482438722195:0.0232760034662835
b3736	-5.12710623378296:6.39962889366094e-12	-6.67489299273803:2.41463607937209e-07
b1784	5.85022593478899:6.62680506017722e-12	5.15347886851117:0.00048868600048018
b3306	-3.36740567583542:6.67057483015202e-12	-3.45374653005729:4.27738027877392e-05
b1864	-2.06772287171918:7.15975009990994e-12	-2.96769405967385:1.86604385556920e-08
b3735	-3.53900368575558:8.0725971686573e-12	-5.62718901413193:8.89459003687905e-10
b0741	-3.47752516194522:8.67139449426106e-12	-4.19811334469541:1.81531831942789e-06
b3150	-2.53216550765133:1.0797260848295e-11	-2.43877851011000:0.000154576360034039
b0331	4.25829601196212:1.08727802592459e-11	5.50864568440126:4.07750333023302e-07
b1795	2.89728982743551:1.10297261913059e-11	4.41274047149039:4.54623028913334e-09
b1955	2.4098358218024:1.18413633210837e-11	1.97365161058979:0.00153029543160944
b0438	1.74551922748427:1.50767350923953e-11	1.82480955451723:4.47228377258813e-05
b4107	3.86824270491694:1.63337106113316e-11	6.97796236568476:2.04558821212099e-11
b2507	-5.31484510885825:1.90805996809719e-11	-4.80580048942588:0.000501201094263359
b4135	1.85920908758230:2.01828525308455e-11	1.37437570528655:0.00557747955698753
b3308	-3.47963106308002:2.3936603736617e-11	-2.07517166508502:0.0352921970855807
b2827	-1.75362540484779:2.44194818408386e-11	-1.53172266023121:0.000873044408958599
b0925	2.20106923048387:2.44194818408386e-11	3.31338101824233:1.21066437739010e-08
b1245	-3.13136334959265:3.13357961155128e-11	-4.88922651568412:5.00722979386716e-09
b3456	-1.45066728111903:4.0039173127533e-11	-1.62431064717651:2.09149337602567e-05
b3298	-3.05423746646868:4.03938064477543e-11	-3.43296470564125:1.95023544814284e-05
b2330	-2.04994577697407:4.41659612204488e-11	-1.52441716903569:0.00652283547634245
b0786	2.8673665914756:4.75156184706865e-11	4.27483107571558:2.68016403561756e-08
b4126	3.75876544746445:5.03687535587105e-11	3.55296665601299:0.000391965793256333
b1091	-2.83778165119165:5.15409802675838e-11	-1.85291473689964:0.0213145409633954
b3990	-3.51695162745226:5.21491576230474e-11	-6.85719000677618:3.49667620142649e-12
b0126	-3.8788349387377:5.28095618397861e-11	-3.34770805491973:0.00132951940926270
b1714	-2.76814725833451:5.72490049614938e-11	-1.87022062834956:0.0165857953666191
b1748	5.06617953477142:5.92186261401565e-11	3.75746098219383:0.00728864812475468
b2024	-1.17291222390809:6.01394438039994e-11	-0.821406747686092:0.0123669883390870
b3213	-3.81509238785019:6.10896793443716e-11	-3.73438979849861:0.000253935178253002
b0073	-4.77334453440986:7.90122112923226e-11	-4.62005988511564:0.000335092360436099
b3734	-4.97933388281157:8.18935929546509e-11	-6.64292944343286:7.45711301832196e-07
b0180	-2.59311445301869:8.58408089049831e-11	-1.98056486792714:0.00604616304633667
b0112	-3.59818065197884:9.07825811908307e-11	-2.27407384969215:0.0305308193745402
b3340	-1.54055857832567:1.05226766750301e-10	-1.68217941392732:5.43361764190033e-05
b1165	2.37340842983647:1.05226766750301e-10	2.27982636689909:0.000421039732046871
b3339	-1.93361258010769:1.20505261182106e-10	-2.19402721292583:2.9493035722903e-05
b3318	-5.97483368373117:1.38381543913437e-10	-4.94611797259811:0.00300704296441243
b1125	-1.90690570327332:1.40659199507462e-10	-1.18082656086705:0.0383386060553612
b1259	4.53548441961253:1.43284133613197e-10	4.05716035309372:0.0012178176878497
b2327	-1.58140205307336:1.54095694372154e-10	-0.998515201698812:0.0342263346304784
b3312	-4.24809852324534:1.58974863168448e-10	-4.30383853888571:0.000228125930669412
b3305	-4.0416743471174:1.61089840164285e-10	-3.00692343778228:0.00932517860447141
b0174	-2.42578065147384:1.87617008295938e-10	-2.08834242853426:0.00213451953154086
b0221	3.27257620363978:1.94095402738120e-10	3.47536743138741:0.000116662639756397
b1477	4.11077788608063:2.10069936661751e-10	5.86038479673174:2.83232687032094e-07
b0004	-3.22181391565499:2.52405155775458e-10	-3.65332823138269:4.33320018080569e-05
b0134	-2.92662221962462:2.71284768677065e-10	-3.02116568398247:0.000218059643774803
b3991	-2.08657733316955:2.86648316964924e-10	-3.28467838242399:2.50525161961036e-08
b0801	-2.14354013681841:2.91434063750552e-10	-4.13415867872359:3.51331198785003e-11
b3317	-5.92272334646557:3.08448281803844e-10	-7.9721698796407:1.51003593119913e-06
b3301	-2.13918492931634:3.30259163827763e-10	-2.57341058502644:1.71046545414417e-05
b2112	3.38450364099655:3.44005636741673e-10	3.37539888704566:0.000404327744151093
b0407	-3.44211181055489:3.77356007702248e-10	-4.26694911908516:1.01381541468608e-05
b3321	-6.23340451940933:3.79125939085694e-10	-3.87633153130863:0.0452173335636388
b2266	2.69168371961920:3.82635375864965e-10	2.52627916522287:0.000957800490874334
b0522	-2.25642053525051:3.8596853142895e-10	-2.66324527523905:2.68958670212895e-05
b1896	3.73656506182074:3.97722473461021e-10	4.3969604550764:2.88891013672944e-05
b0104	-1.24203616441468:4.08086870725843e-10	-1.38296969828024:7.64067964357635e-05
b2353	3.78140857442284:5.14251633369293e-10	2.45367963396182:0.0363505270114623
b2341	1.58271930025295:5.61404675592828e-10	1.86799962546695:3.29452016990037e-05
b3530	2.96409965227599:5.71309553411487e-10	4.01035247057175:2.03857017933189e-06
b2181	2.59007172709693:5.94737735430801e-10	8.26779639123881:4.44197072123226e-21
b3316	-5.9445284946236:6.84287447888001e-10	-5.90238430390025:0.000574321272507898
b0831	-3.01648543357175:7.0565303139383e-10	-3.44790076900192:6.5379351006582e-05
b0902	2.92426827979353:7.13357118300921e-10	5.15419478385804:1.95371576437175e-09
b2343	2.33870727441227:7.35827317651003e-10	3.37697764807381:5.28565574259223e-07
b3169	-1.49516159023783:7.7541638199575e-10	-0.954073833351329:0.0440976856213783
b1164	3.91850920587492:7.87808742199856e-10	4.37563977730196:0.000102692631632955
b0133	-2.91469056185661:8.38210057937956e-10	-2.55072758042136:0.00296376489178682
b1952	1.88694782506287:8.4834871125789e-10	2.68533815115292:8.45584177366374e-07
b0389	2.54388901848098:8.50083134874751e-10	7.60909089459844:3.01188643617327e-19
b3610	-1.58175074587683:9.48305844123866e-10	-1.48689823607381:0.00133039407006698
b4202	-6.25407131183054:9.79614620605745e-10	-5.04872500456457:0.00719192197264272
b4396	1.79918392100753:1.24585256067427e-09	1.76652050648092:0.000860445365471593
b3008	-2.35357225575348:1.2720507017525e-09	-2.32170789651458:0.000815410612356466
b1614	2.47268229471805:1.32450511213495e-09	2.50066830213503:0.000592403563562726
b0003	-2.92802640508880:1.34774762268821e-09	-6.37695523619344:2.05697002290270e-12
b2610	-1.79759203268930:1.35997452794839e-09	-1.65768264747202:0.00193817163846794
b2039	-3.26199933318538:1.43808062500374e-09	-2.38483578253496:0.0191229601435141
b2315	1.68844317126283:1.5124240219831e-09	1.17621795410096:0.0279920365949942
b3541	-3.13772589073177:1.68422289229089e-09	-2.0868758042957:0.0394035138804927
b0077	-4.42882932719721:1.78389808277697e-09	-3.68223751441396:0.00647524225350004
b2828	-1.61088617451394:1.86537886644476e-09	-1.70891021897844:0.000354606880932071
b0116	-2.73351817094395:1.91269144037425e-09	-3.7776244799111:2.97075921531508e-06
b2582	3.09221452315351:2.0281527911914e-09	6.13353513056449:1.12028931316271e-10
b2032	-3.44267956939109:2.13201134739366e-09	-4.98297076436229:1.13152191813684e-06
b4199	5.63460863343852:2.42732717280947e-09	9.12948200025833:7.11089662279126e-08
b1418	-1.88258574731137:2.47837962880552e-09	-2.18499430457641:9.85254309483869e-05
b0176	-3.69321214021353:2.47886943387784e-09	-3.83533716121323:0.000542273707871433
b1738	2.37978614411456:2.56266170576518e-09	3.09017893537371:1.33302885608365e-05
b3304	-4.05945501402728:2.84561665551671e-09	-3.60896448438689:0.00382411829457932
b0923	-1.6834037415999:2.95138241256209e-09	-2.65700184062014:1.69638207753090e-07
b3287	1.85654388797296:3.3000090112061e-09	3.97392475116136:1.21436981225138e-11
b3197	-2.13341130408681:3.46301683242093e-09	-1.42383629173356:0.0449382183919663
b1136	-3.39073570816034:3.62604554792661e-09	-4.06056768248914:7.17782889501716e-05
b3651	-1.57296949749404:3.63985668450644e-09	-1.60638762986055:0.000806996814517329
b2035	-2.40566193970649:3.96234661616845e-09	-4.25641521442059:9.3855708827162e-09
b3845	2.28763097166471:4.00218874565975e-09	2.03752514981998:0.00420657350091877
b2038	-2.02195327536962:4.10712095103600e-09	-2.95181735587158:1.52190341519713e-06
b0114	-2.34497254533283:4.37507431001671e-09	-6.04984331049719:7.6808348733674e-15
b3311	-3.54349053525174:4.53574040313764e-09	-4.40983763507397:4.19174848350961e-05
b3299	-1.35397265288717:4.86313007347233e-09	-2.61078506337638:8.00448297794397e-10
b0565	-3.30551976642552:4.93831923455234e-09	-4.68340467856833:3.36911830454809e-06
b1726	1.89848788885436:4.96542809894354e-09	4.60352851521342:1.45776606975729e-13
b3303	-3.3291440351324:6.02826415953795e-09	-3.58331702859499:0.000497512571058339
b1480	1.83863013567986:6.03214000826991e-09	1.48671286259481:0.0121429505585364
b3152	1.61883225268742:7.50994831943825e-09	4.09324573373093:4.31232650945684e-14
b3994	-3.30287572553831:7.74903155625719e-09	-3.26231426373565:0.00168066498218142
b3315	-5.66796175421685:8.19968703496595e-09	-5.39700994381424:0.00263653549498762
b3204	-2.17154818847733:8.98918823148286e-09	-2.68570779119146:6.97534975655381e-05
b2521	1.97614953053905:9.94071461976971e-09	2.09727985157366:0.000754877546504124
b3787	-1.98267770980309:1.04194703223213e-08	-1.79340053063046:0.00497175156524486
b1405	1.59103635259891:1.06437252959222e-08	1.35694462611052:0.00900055475165632
b3870	-4.25691940741434:1.13586807825865e-08	-6.20883999005457:3.30649592015545e-06
b1033	-1.61429861600255:1.19934044492473e-08	-2.16979910285611:1.87575302121869e-05
b3357	-2.13163026517797:1.24180473026140e-08	-1.61723636916493:0.0248530639080563
b3956	-3.01014979625668:1.28639169872368e-08	-2.40019134400936:0.0169823952525399
b3433	-2.81445038521688:1.37703521344693e-08	-3.03125188171261:0.000718314065337082
b4151	2.72026538819612:1.37960570073856e-08	1.99127379712256:0.0330921311647188
b3302	-3.27418819700565:1.44876168152857e-08	-4.69192447106588:5.78302241121162e-06
b3300	-1.18735547872572:1.45705722516605e-08	-1.71626539395039:4.80148601002838e-06
b2175	-4.37011066698665:1.47809624576243e-08	-4.33821142368832:0.00206540812978891
b4144	-2.67552318672491:1.49989476736973e-08	-2.15658625647049:0.0162877336675108
b1851	-0.845509466060276:1.57201058913561e-08	-0.950451191943667:0.000427914473813026
b0853	-1.57695987762108:1.74872994119299e-08	-1.7542501059216:0.000520823517645746
b0929	-4.35504519703088:1.92253242845825e-08	-8.57690986990242:1.82040531938383e-09
b1563	2.39108129797439:1.95480562768111e-08	1.88755993087548:0.0208032698052132
b0414	-1.97754942901387:2.00122574881825e-08	-1.84221562285010:0.00464488075255088
b2289	2.29216798011305:2.13855308432547e-08	3.36537065730604:4.63855721816013e-06
b2914	-1.53258297538043:2.15818090505117e-08	-2.01236251383913:4.18332839859193e-05
b0810	-3.77676928999830:2.28983625461188e-08	-3.82522328610605:0.00195592914952892
b3733	-3.70718730776543:2.44903598029118e-08	-5.28856441522591:9.4582996924e-06
b3313	-4.46266988023706:2.45340443417168e-08	-4.77811477033778:0.00101650329013612
b1998	0.850740111571027:2.46940452462807e-08	1.14662354987159:2.88042795240812e-05
b3359	-3.10591026569597:2.78019950195147e-08	-2.55446769146505:0.0165181329985697
b2699	-0.90366390023482:3.03446897747628e-08	-1.23232176447313:2.65603020091434e-05
b3314	-4.15418948000899:3.18237765357923e-08	-6.38118594455207:2.36763929122744e-06
b0431	-4.96000710640542:3.22153250553553e-08	-8.74632917850672:7.80881977139306e-08
b4201	-5.05090016881508:3.28317239861976e-08	-5.31311361257249:0.00144075111024181
b3460	-5.81997213355246:3.45975715091222e-08	-5.68968411767563:0.00345194993110318
b0889	-3.09469291406562:3.73881756559321e-08	-4.80224004484031:2.14588177388540e-06
b3939	-1.79694253337108:3.9762222507588e-08	-3.44015284581140:9.62427105809256e-09
b4111	-2.32767840587669:4.06555525774833e-08	-4.22840927411645:4.39322136899988e-08
b1685	-2.81549508258461:4.35170906018894e-08	-2.34646277978867:0.0168911829615068
b3387	-1.66579712178097:5.62081836820061e-08	-2.38184396348101:1.64064873310613e-05	*
b0409	-2.08430076926451:5.82854637713369e-08	-1.57822767393827:0.0374242843458730
b2022	-2.12970491320092:5.82854637713369e-08	-2.94850680747229:3.09266947947883e-05
b0028	-2.20403641372668:5.97343643601132e-08	-2.34182271859324:0.00166647364601967
b0408	-1.83665445440107:6.1675349033516e-08	-2.10542986233705:0.000638864191783063
b0957	-1.33961356024710:6.58863640146725e-08	-2.91435416669114:2.96371851434948e-10
b3528	3.36221548189923:6.65108924924182e-08	3.34594746701478:0.00368827308984126
b0753	2.38777106704117:6.74766736473177e-08	3.14256465753710:8.10555772574752e-05
b4000	-2.57753211071352:6.84574683475947e-08	-3.61747378911220:2.69164812336486e-05
b0632	-2.05636925659775:7.03014397484472e-08	-2.67120840032398:0.000104589796969848
b2936	2.0063476821775:7.30148269953317e-08	3.88832090087474:1.29934123976766e-08
b0197	-4.36410205333522:7.64195884757036e-08	-5.41357586916623:0.000232496842485170
b2421	-1.67616477073743:7.89955190914584e-08	-2.25974544636805:5.99643997647447e-05
b0829	-2.14156584991249:8.45143839067215e-08	-3.04336578419790:2.48254907566266e-05
b0851	-1.02751080302926:8.5752298195173e-08	-0.961807326785745:0.00753515223837778
b2295	2.68634810860862:9.64451890489749e-08	3.96947177060332:1.27126535147856e-05
b0432	-4.59872900968973:9.65260116616379e-08	-7.0474769186363:6.01510872206559e-06
b0456	2.43180914605421:1.10411973147372e-07	4.68836480404508:2.34246566851818e-08
b1246	-2.75025206469789:1.18866011430880e-07	-2.89210786113926:0.00255552216515744
b3167	-1.26513381798221:1.29296595810489e-07	-1.43908035174488:0.00102199075686999
b1564	2.29830229744738:1.39928216657380e-07	2.01850829703132:0.0157544030737145
b1276	1.39026903561246:1.40583010765224e-07	1.07745786600782:0.0398652636184589
b0917	-1.38726164785123:1.46492114437150e-07	-1.17073945186257:0.0219953470939642
b3512	4.52946665118272:1.4743857583093e-07	4.15658458341847:0.0109877512141290
b1747	2.27649958651412:1.53997029702544e-07	2.71412934342045:0.000602341025271751
b0453	3.32305941834643:1.57288381059813e-07	4.2964693729679:0.000187232647933822
b1089	-2.07954853532655:1.72063586117879e-07	-3.84144937819842:1.22546801886914e-07
b0461	2.46236285464559:1.76705440604702e-07	4.09096415437409:1.72776316269677e-06
b3769	-1.55114718299382:2.05908927273216e-07	-4.09253695596984:1.11680138508784e-12
b0419	1.24876666561087:2.05908927273216e-07	1.17806136055304:0.00967054276788148
b3732	-4.52936321914259:2.14913321856042e-07	-4.92972969594644:0.00224822312024957
b0756	-1.65687118160132:2.32701493010676e-07	-1.797857459564:0.00241410245562386
b0314	1.30987548925718:2.43071358844905e-07	1.38841301615758:0.00319433859238111
b0850	-1.62657708655617:2.44063112845233e-07	-1.94913457894892:0.000719639602518294
b3245	1.50988630616750:2.45038316642130e-07	1.45135215466324:0.00868043994124953
b1088	-1.32779462160465:2.63709520139186e-07	-1.63068099063758:0.000539569893816795
b2399	1.03240190158499:2.72299943796279e-07	1.86815892973872:3.36971749181678e-07
b0413	-1.31362712131163:2.80317907875198e-07	-1.45467163456018:0.00207864593990962
b1235	1.72544185475276:2.84542457260356e-07	2.49711011820284:4.17052120874532e-05
b3544	-3.76372708388523:2.98284887125901e-07	-4.83691349282922:0.000305346219817373
b1874	2.27416916399767:3.30780262160955e-07	5.51803160507498:5.75549576595972e-11
b4221	-1.97943841260403:3.37696452136679e-07	-1.72492534263128:0.0222210008241422
b2031	-2.90795880733942:3.42140438461382e-07	-5.64978914504742:6.58773653544983e-08
b0072	-2.76632694336619:4.00681464804958e-07	-4.07578446686925:3.88571753503587e-05
b1675	1.20235758910557:4.25231895499959e-07	2.64775321642053:2.18899579072658e-09
b0393	-0.73145027873104:4.45012029679141e-07	-1.23419906615489:2.78547745900979e-06
b0926	-2.8770482040419:4.97985698489223e-07	-3.05004016262725:0.00434991125659433
b4314	-5.53511995869708:5.0810196317877e-07	-8.19224124705154:4.25630294092288e-05
b2036	-2.42830846298646:5.31361452570511e-07	-3.04321161208197:0.000603044775635962
b0429	-4.95744140071231:5.44138792321467e-07	-7.93840042273706:1.01381541468608e-05
b1536	1.58513613699468:5.58603391960717e-07	2.80554820838314:1.1756691469409e-06
b3129	1.13488370227702:5.85465577505093e-07	3.27973115138837:1.54039976742209e-13
b3207	2.21298323068038:5.98600120938228e-07	2.44036972699294:0.00310629192567541
b4263	1.14095025368366:6.96197465889587e-07	1.86487992323000:8.26993288666128e-06
b2592	2.455449500471:8.10187341881701e-07	3.01167670711772:0.0010159715616429
b0430	-4.07509046375562:8.19860375526783e-07	-7.90131453192621:1.83165831760491e-07
b0170	-2.48760557332397:8.33001670684348e-07	-3.29941051267538:0.000358201621925369
b1378	1.26624098774148:8.7754258180879e-07	4.77840413603886:8.38524282450162e-19
b3912	-2.24075813360168:9.87681792001032e-07	-2.09007322161636:0.0185529584417779
b3496	1.18167925821660:1.01599091456928e-06	2.68170508148162:2.72217345902944e-09
b2630	1.08314101396603:1.02767732945183e-06	3.29989223566292:4.48755688441774e-14
b3081	1.59680255425978:1.04491767912567e-06	1.60198931971590:0.0101998928947272
b3003	1.09406481024631:1.05623655764785e-06	1.48821536258281:0.000288447087366227
b0115	-2.65441675500547:1.12643436134877e-06	-7.13039425347679:8.93897229563583e-12
b0145	1.01004587416344:1.19142007868946e-06	2.23312317564473:7.51668384717464e-09
b1704	-1.40469951852642:1.20712470640552e-06	-1.56784431042983:0.00380170098030697
b0071	-3.04256120832107:1.21131363387429e-06	-3.93130307776443:0.000644589493532178
b3183	1.30849026456773:1.26152389026702e-06	2.61862641403226:1.31312782449118e-07
b1927	1.40434529119944:1.26827715473678e-06	1.45914151723462:0.00795606612710181
b3290	1.45755628978596:1.36532142209624e-06	2.13396722507694:0.0001062471810381
b3225	1.00524781059695:1.36877827528928e-06	0.936265819104883:0.0210628031343803
b0955	1.97437314627442:1.46160945856374e-06	2.569114061126:0.000655702075845765
b1806	2.21997294511752:1.69199780770925e-06	3.71293231662437:1.13206057093101e-05
b0074	-3.1987174371859:1.79373827757609e-06	-5.4924177810658:7.01497855730768e-06
b1598	1.74458531414478:1.89596410994685e-06	3.06532179195874:4.50052112668758e-06
b0750	-2.59806175278624:1.9273657784528e-06	-2.35800946433129:0.0286370831873403
b2929	-1.1605562328802:1.95405288245503e-06	-1.23553455844266:0.00755398546067952
b0898	0.860578664437977:1.99816336515466e-06	0.94580042798787:0.0055685082016568
b1243	-2.58272296836406:2.12753861737165e-06	-6.19473934540032:1.33210660599267e-09
b1992	-1.00260779091084:2.36603722694062e-06	-1.42296631890201:0.000258789297305431
b2015	2.9287323053922:2.46931688853835e-06	4.56494537837645:5.77093593609869e-05
b4238	2.59873914666747:2.72152875660143e-06	6.77924028736932:1.11788133551899e-10
b2189	4.25637928475862:2.87989482958801e-06	6.04253867729746:0.000298097104320616
b0008	-0.98613962437122:3.12916764261488e-06	-1.84840018067031:1.80048845710669e-06
b0680	-1.94334200138220:3.41092152163929e-06	-2.01779430556649:0.0119873862565480
b3686	1.99410706963720:3.43843122554489e-06	2.90874904662195:0.00022281900956297
b1241	1.14762956694288:3.58446125452961e-06	1.59418345419767:0.0004712674905031
b0244	1.85645998434869:3.80958156725234e-06	4.18924034000625:1.92982779834289e-08
b2506	1.11977823882602:3.82859979445124e-06	3.16183698724478:1.10054097357910e-11
b2475	0.84969031046561:4.50337445541487e-06	1.06981182858022:0.00190594657278205
b2864	3.56598348156262:4.60678891867505e-06	4.87898221190989:0.000673705050742097
b2348	3.69016469472193:4.60831815348673e-06	6.36408388021321:1.54513113390451e-05
b3176	-2.44809965799772:4.96652066772546e-06	-2.27197559626447:0.0332977990271224
b1247	-2.92593015027391:5.78281410266179e-06	-3.23694801101984:0.00850571651074285
b1400	0.9245018402805:5.7884150926318e-06	0.855824272967233:0.0356725105198959
b4140	1.28000448427980:6.39057098673273e-06	3.23851226745692:1.25750288848537e-09
b0806	1.54878264343949:7.25858361262208e-06	7.65902941969674:3.96294508984315e-23
b4260	-1.66779338364094:7.36381888859031e-06	-1.8045237850042:0.0115371042700564
b3987	-2.31752797160558:7.39116186162721e-06	-3.07095998723056:0.00136393372724325
b2277	-1.75806527921795:7.80496304308327e-06	-2.99834169786363:3.09266947947883e-05
b4275	0.875282811098075:9.18653576759517e-06	1.06915696469626:0.00397635855632076
b1175	-2.61465024967385:9.41732438992412e-06	-4.97159689774302:4.20381102469857e-06
b0428	-2.80735372465269:1.05769218818053e-05	-5.40108354489515:3.69535254734209e-06
b1090	-1.32635083438304:1.12562211608994e-05	-1.98216368454069:0.000366830370886793
b2782	-1.19012024915358:1.28742688909501e-05	-2.88769283572761:1.32131880014907e-08
b1308	1.94714705196541:1.28754467833544e-05	4.90608833678736:4.36124231673644e-09
b0163	1.65086129061085:1.33526966763889e-05	2.7470249214417:7.59869124516597e-05
b0181	-1.76480512725979:1.36666363853373e-05	-1.97448421454484:0.0113292565576809
b2811	1.35005286258716:1.37364688452499e-05	1.90784886896751:0.000903964537603339
b1906	3.68664890417395:1.52765671580266e-05	4.81981099129561:0.00250207060024016
b2512	1.14952923722517:1.8033856459601e-05	4.17380715138178:7.6808348733674e-15
b3054	-1.16182593494229:1.81665436921886e-05	-1.08498315198867:0.0491441115017853
b3196	-0.854884985705072:1.87781943489230e-05	-0.855430215580961:0.0313545198913906
b3588	3.07193907722497:2.05462136711291e-05	5.26921958400051:6.67908283049315e-05
b2557	-1.16616100499527:2.25427672205663e-05	-1.40183098731982:0.00742097784322812
b0820	-0.944661057708783:2.52259596673367e-05	-0.907694982260702:0.0457386103157705
b0952	0.80506844195468:2.78569468368572e-05	1.63851079110706:3.30184457062185e-06
b2673	4.37535185845169:2.83604321527584e-05	4.78508711652327:0.0190352557276097
b1814	1.52277386224127:2.92886396877584e-05	3.25204006711114:1.18473342875098e-06
b2137	0.930387812706638:3.34369172929622e-05	3.39698730996227:2.72902472165752e-14
b3028	-0.980985268192173:3.68620739877532e-05	-1.75765493619318:5.45155815225227e-05
b1964	1.73869206862791:3.82931578412394e-05	5.76181603510632:2.12310364008295e-12
b0809	-1.61241191924151:3.83753297392115e-05	-2.32019012300823:0.00143920691086480
b2738	0.949596204924454:3.94485317543504e-05	1.03651851465972:0.0222705979675179
b1612	1.89285505485654:4.11075692448812e-05	3.80037693855383:7.04189284640904e-06
b0842	1.28511539042237:4.28631732115001e-05	2.27857492220218:7.54957559921572e-05
b0890	-1.22725183975129:4.37576246147352e-05	-2.04929002362924:0.000208567965374197
b4081	1.14261504756773:4.42433481996211e-05	1.38218615619106:0.0100007411704100
b1865	-1.07317118321327:5.33751136712896e-05	-4.25071516836162:2.20069883130963e-15
b1307	0.760660547943189:5.57526107414473e-05	4.83453053417515:5.48929202667428e-27
b2695	1.01618449791859:5.69844647189751e-05	2.76781494940270:4.814137613717e-09
b0237	-1.73879674270956:5.83777327771319e-05	-3.97898169122216:5.82906983868886e-07
b2131	1.96557187108715:6.04003029406499e-05	3.24946581589623:0.000321209637227196
b0893	-1.09679643861127:6.12861810510562e-05	-1.3262941504829:0.0118096385306388
b3029	1.12291263571807:6.56359749871921e-05	2.95238009395528:1.75009208158163e-08
b2285	-2.85234895751436:6.59081984755579e-05	-3.72329501136959:0.00601370795369104
b3388	-2.39042107335741:7.26792228382426e-05	-2.73265116880699:0.0206219717039229
b1490	2.17283562336918:7.5633686014856e-05	3.15515881850558:0.00209207812890945
b3797	1.10749020511480:7.68140373389141e-05	3.54233825993933:3.94074472552354e-11
b3236	-1.64558024551445:9.73836206140878e-05	-2.74373113859794:0.000432130357755959
b2922	1.18592201952954:9.79857948166352e-05	2.62566150464829:2.6201258694645e-06
b1977	1.2213250743516:0.000100827727154975	3.00909380759702:2.09378982194046e-07
b0455	1.93239940613779:0.000105866846076377	2.72935576878716:0.00360858328659852
b3066	1.31864539642629:0.000108918305204498	3.10447905759517:7.40365689420577e-07
b1989	1.06557286768866:0.000109557181050931	1.84846893690031:0.000268953835862817
b1665	2.22049459026494:0.000114597118288283	3.40451599719198:0.00147405631351069
b0755	0.599828662073971:0.000124694923409780	-0.74632825353425:0.0134731201214872
b3559	-1.15189194066902:0.000126496870546901	-1.60890504567944:0.00453586976079974
b2173	0.93033293267405:0.000132281455046466	1.46045152402411:0.00123422349228493
b0883	1.09280790930965:0.000148224895299605	2.52742534731461:1.77182894423260e-06
b0838	-1.32566782093013:0.000151494522996671	-1.92794920714449:0.00336349618098880
b0358	0.821205508645236:0.000160074175914172	1.22791813706005:0.00256842090372141
b0053	-1.74622490789571:0.000160491854586280	-2.20744605637424:0.0135024867779294
b1462	0.729820533030994:0.000166517705279040	1.65842368454883:3.08792404731767e-06
b2240	1.89316893597256:0.000174379522806653	2.17882167461932:0.0295292388751126
b1197	0.925996093064686:0.000177003313168127	1.86390092070474:3.79999964540721e-05
b1966	1.02484072837351:0.000177269634942532	1.97183189015154:8.20600297011252e-05
b2432	-0.70170360728201:0.000196992871154369	-0.764611143229605:0.0452223691211569
b3040	0.962683980586633:0.000198797604537350	1.99997928122932:2.48272964597352e-05
b0779	0.710962649230524:0.000206014884737688	2.13191925942057:2.98618006006092e-09
b2472	0.737519566194341:0.000220439080774960	0.865179619485201:0.0288707232546951
b4052	-1.62431686241212:0.000235787803085966	-1.9228002978558:0.0279920365949942
b0200	-1.77213114343484:0.000240443477943246	-3.69275278622492:2.96969147429365e-05
b0026	-1.38314076291748:0.000303819596325462	-2.92564827738125:3.02264916308427e-05
b0862	-1.33851253959924:0.000332151801234139	-2.04955050254982:0.00342303291631614
b2792	-0.292637169216882:0.000335368158754069	-0.38286909248668:0.0154648605284684
b1866	-0.83350932976472:0.000355398559756033	-2.04255710718236:1.81990036508645e-06
b3603	1.58523397606029:0.000379209825008805	2.96336603356211:0.000305563546156963
b3725	-1.73289722206694:0.000433263750599718	-2.22397684666154:0.0209796494804921
b3846	1.97792477853000:0.000435912659329627	4.52926848770333:1.06605846842864e-05
b2011	-1.13510174830432:0.000454217629861772	-1.78755076762306:0.00320496558455444
b1984	1.08919973652179:0.000503429155165425	2.72559246915336:1.99524464658779e-06
b3210	0.537446773947833:0.000506217204703207	-1.85394480837853:2.36471529412532e-10
b3130	1.02603893172333:0.000521626797508686	2.93195699861718:7.80881977139306e-08
b2167	1.78450515722619:0.000524173241559479	6.13850182397671:2.87177835576852e-10
b2332	0.798029930318075:0.000524632004447731	1.55253799460586:0.000237773558733142
b3009	1.01431182020695:0.000547611220659849	1.57950536467673:0.00419327278072146
b0296	3.34440900638983:0.000551088429895404	10.091460563384:1.96120640973430e-08
b3809	-0.685108060335597:0.000583584517379031	-0.83374358885971:0.03622960924433
b1236	0.854460106952057:0.000589518774748073	2.24347546631589:8.64022895210272e-07
b2999	1.04779655665633:0.000606712228701007	1.61277367261891:0.00508727007762596
b2563	-0.9192329264041:0.00062322897153155	-1.65162737217495:0.000873044408958599
b4177	-1.57706850113109:0.000632970858592844	-2.72732059379394:0.00143244805194612
b1223	1.20360727792751:0.000682170698828456	1.50722338733450:0.0322222944721446
b1787	-0.440534074120644:0.000712319506546697	-0.723342910993213:0.00293667220881795
b1018	-2.17985053015345:0.00079716316443333	-3.85889478844584:0.00133039407006698
b2489	0.569899008234829:0.000879876442002933	-0.874551747720032:0.00700624973229895
b3184	1.62762147668805:0.000981446062256153	3.01028861134912:0.000951117060144285
b0664	1.13194128757634:0.00106096762085454	4.96318035924921:2.19186112162423e-13
b1249	-0.662598334392676:0.00109931768533707	-1.28827369381363:0.000551217199149867
b1861	-0.947751907152274:0.00109966337628995	-1.74013705325048:0.00116998502748472
b2133	-1.32462368004826:0.00130243434487328	-2.95864701653819:7.99091837951808e-05
b2232	-0.65615710059858:0.00132507196302579	-1.34603641632731:0.000322092726801077
b1746	1.14912921771591:0.00142730722030672	1.71539757983905:0.0129789394076588
b4270	1.28394308027562:0.00142854586939074	2.83723962656456:0.000109539018919296
b0380	1.25975338301831:0.00144019833301046	3.38146661020270:2.68216880951820e-06
b0178	-0.626603847104086:0.00154259407654552	-1.58603036695454:1.05533492357188e-05
b2340	0.718449636534181:0.00167831854782073	2.57627459089565:1.60007195461017e-09
b0089	-1.26567321200683:0.00181026418174591	-4.10960506546588:3.71515047022534e-08
b4154	1.05264969200871:0.00184088101145405	1.49809730836994:0.0229809951319249
b1258	2.42542806628122:0.00193684154040409	7.59171869965825:1.19411666536880e-07
b3203	-1.05720672762558:0.00200428561954889	-1.52685655209617:0.0217370923695201
b0665	1.05807261420386:0.00208343968023926	4.81217986017261:5.23755258232976e-13
b2769	0.599633058862389:0.00212849928211567	-1.61112167072680:5.4268260754492e-06
b0401	1.31376094747799:0.00216873412030744	3.06438755229357:8.08069528071385e-05
b0206	1.35006911989876:0.00226315268844697	3.15557076026390:8.29257555937515e-05
b3474	1.16282190928260:0.00227660926528941	2.07357481116495:0.00344067613360501
b1174	-1.28726764436338:0.00253716540871942	-2.350811342851:0.00293748392122306
b0631	1.10244071957614:0.00266858160652646	4.78148797706665:8.31358531163485e-12
b0671	1.12746588619405:0.00270287816779939	7.05097229830469:3.44082760278519e-19
b1765	-0.944757927630093:0.00283579245889434	-1.32774532671044:0.0333072925594235
b1221	-0.754525629153076:0.00290282788502849	-1.01874231427274:0.0441348216170778
b1850	-0.616390974796706:0.00293167488538945	-1.22584741005879:0.00125312891051958
b3174	2.29465684028883:0.00294806466774804	3.51241849517099:0.0180887253294855
b3992	-0.887225685825483:0.00299300043917222	-3.38287396430922:1.17348833987881e-09
b1986	0.80512066572916:0.0036045187315405	2.20886760585228:9.7924197226344e-06
b2231	-0.86637229084944:0.00373607784319374	-1.76446223128155:0.00124450823979284
b3751	0.915677446273753:0.00421789208651560	1.34281194512992:0.0323787816040738
b4068	2.89715764522930:0.00440597812695874	4.75248232042779:0.0140319404313436
b1785	1.01394591848630:0.00441799739790997	1.95320294541651:0.00293748392122306
b1743	0.724166206269485:0.00445671583516757	5.59177970792649:3.08881752344832e-23
b2540	0.58458433304672:0.00455388051663696	-0.827726759103173:0.0431820723510015
b2901	-0.833182850742776:0.0046280966252071	-2.49387027559567:2.61447061256861e-06
b1965	0.73302707727717:0.00507234293153378	2.74248961680038:1.04461299517601e-08
b2674	1.96498271664023:0.00523590833043411	2.83683909559506:0.0417453269406493
b1537	0.730159292459428:0.00532819118289732	2.96390465110454:9.73900594333851e-10
b0042	0.647511507291706:0.00609221566285465	-0.931345471249535:0.0474185879824512
b3487	-0.604662465332283:0.00719687345382987	-0.948766044809124:0.029791685301352
b1799	0.909712076714862:0.00762038732580698	1.41989716930540:0.0323567875795608
b1199	-1.08458065704698:0.0079280437108054	-3.19933167390308:1.18723687383147e-05
b3053	-0.409640587432095:0.00814272673231543	-0.723931761332281:0.0129789394076588
b2906	-0.372118991111524:0.00814651116425912	-0.700086519945413:0.00735264735345446
b0585	0.6919508021695:0.00882395267438821	-2.16314206501180:4.61301025294625e-06
b2215	-1.11305968542909:0.0093149047699578	-4.75912221140514:1.33210660599267e-09
b0444	-0.574624358888083:0.00938911005155591	-0.898910210956447:0.0376533271263564
b2069	0.619734766258257:0.0102616344348831	-1.10654781466364:0.0150519664511530
b3750	0.903740388277452:0.0106409713480153	1.99659167188038:0.00185339174565117
b0095	-1.40264701682437:0.0112406077769790	-2.88574536808063:0.00439182497852086
b1067	0.57642160960549:0.0114388180733256	-1.04477203575956:0.0148110567329942
b3386	-0.713247298046669:0.0118328659226157	-1.44563842205387:0.00545601135040561
b2611	-0.332150044586045:0.0123385219911551	-1.69484557010586:8.7038174604242e-12
b0222	-1.40859990232201:0.0134071342657635	-2.60693843695958:0.0147046798484167
b1171	1.16315504192909:0.0134311787845096	3.56693008062167:1.95014493391669e-05
b0025	-0.864886410893094:0.014233584518817	-1.88478840452613:0.00329249749332376
b4379	0.392990042254398:0.0142619887283871	-1.19861797051737:2.52481968251322e-05
b1706	-0.64830923221303:0.0154026542184372	-1.77273908342161:0.000192059330134464
b3834	-0.38386695786806:0.0155952494402083	-1.0023577507927:0.000394109015581114
b1019	-0.704679329696456:0.0157743533837611	-1.73665352774449:0.000881806728115909
b1406	0.706697374061668:0.0181626821366995	2.60037059966102:9.06558829889448e-07
b2746	-0.328012658394437:0.0189956716489081	-0.656983782623348:0.0110372900536493
b0623	1.30397267781973:0.0201459446584875	4.79711554880327:1.26241285381244e-06
b4160	-0.938284363131204:0.0211697951314055	-1.73626586312427:0.0238005039887641
b2294	-0.477880276999485:0.0213848781698518	-1.06957654471075:0.00438976386595942
b3408	-1.50944209896738:0.0217169658697603	-2.98027516241191:0.0146754321376718
b3993	-1.16623377714627:0.0252628627370604	-2.55695051006527:0.00685502721038555
b1666	1.00604317243874:0.0253312187917684	2.30774169736932:0.00436296889632635
b4119	1.13419283277032:0.0254540598899073	2.53247222013954:0.00579137944437535
b0886	-0.597031424516873:0.0272406369014351	-1.56884734598036:0.00102103505879072
b2427	0.156289872489904:0.0331777492899772	-0.331348744881280:0.0134840803409655
b3094	0.634282235483701:0.0339851756611194	-1.86468655073391:0.00034969373443494
b0782	-1.18095009140333:0.0346768612550126	-2.42633017410515:0.0186057128956248
b3069	1.66243807807508:0.0368859106493096	3.07166173752634:0.0429827403963817
b0087	-0.476417526756604:0.0402515160849008	-2.50308461999038:1.15438219849486e-09
b0367	0.55610268701632:0.0423098730102698	-1.24817521223707:0.011508021839406
b4138	-0.521686767767352:0.0431676960654442	-1.05336507254462:0.0277935972904703
b2576	-0.653846514868381:0.0465374552723133	-1.72627881161980:0.00265062484086544
b1158	0.65230676273666:0.0467761119329957	-1.31602904160717:0.0307325931407336
b0715	0.139700477573921:0.047728121097341	0.324615980333049:0.0101391257080033
b3032	-0.959364021669607:0.0499426285119578	-2.12901913754805:0.0161250487899273
